# Supplementary material for: Festuca coelestis Increases Drought Tolerance and Nitrogen Use via Nutrient Supply–Demand Relationship on the Qinghai-Tibet Plateau
Source: Plants (Basel). 2023 Apr 26;12(9):1773. doi: 10.3390/plants12091773 (PMC10181188; doi:10.3390/plants12091773)
Supplement: Supplementary file 1 [file plants-12-01773-s001.zip]

Archive with 1 entries (1 files):
- plants-2245237-supplementary.pdf
